# Supplementary material for: How to remove or control confounds in predictive models, with applications to brain biomarkers
Source: Gigascience. 2022 Mar 12;11:giac014. doi: 10.1093/gigascience/giac014 (PMC8917515; doi:10.1093/gigascience/giac014)
Supplement: giac014_Supplemental_Files [file giac014_supplemental_files.zip]

Archive with 2 entries (2 files):
- figures_08_Supplementary Material.pdf
- figures_09_Supplementary Material.pdf
